# Supplementary material for: The Effects of Sertraline on Dialysis-Induced Hypotension: A Systematic Review and Meta-Analysis
Source: Healthcare (Basel). 2026 Mar 4;14(5):646. doi: 10.3390/healthcare14050646 (PMC12984499; doi:10.3390/healthcare14050646)
Supplement: Supplementary file 1 [file healthcare-14-00646-s001.zip]

Archive with 1 entries (1 files):
- healthcare-4153764-supplementary.pdf
